# Supplementary material for: Exploring the Anti-Colorectal Cancer Mechanism of Norcantharidin Through TRAF5/NF-κB Pathway Regulation and Folate-Targeted Liposomal Delivery
Source: Int J Mol Sci. 2025 Feb 9;26(4):1450. doi: 10.3390/ijms26041450 (PMC11855010; doi:10.3390/ijms26041450)
Supplement: Supplementary file 1 [file ijms-26-01450-s001.zip]

Archive with 1 entries (1 files):
- ijms-3436684-supplementary.pdf
